# Supplementary material for: Being overindebted and overweight in Switzerland – A largely unexplored association in an understudied population
Source: PLoS One. 2026 Feb 17;21(2):e0342080. doi: 10.1371/journal.pone.0342080 (PMC12912557; doi:10.1371/journal.pone.0342080)
Supplement: S2 File — (XLSX) [file pone.0342080.s002.xlsx]

## Sheet: Raw data_20190925
Questionnaire No.	1_houshold size	2_household situation	3a_fulltime90+	3b_parttime50	3c_parttime85	3e_unemployed	3f_job seeker	3g_student	3h_military or civil servant	3i_houswife/husband	3j_pensioner	3k_disability pensioner	3l_welfare recipient	3m_other	4_unemployed for health reasons	5_not fulltime work for health reasons	6_personal net salary	7a_bonus	7b_amount	7c_monthly salary with bonus	8_houshold net salary	9_debt duration	10_amount of debt	11_money for debt repayment	12_debt repayment perspective	13a_reasons for indebtedness: unemployment	13b_reasons for indebtedness: disease	13c_reasons for indebtedness: financial burden	13d_reasons for indebtedness: marriag	13e_reasons for indebtedness: divorce	13f_reasons for indebtedness: borrowing	13g_reasons for indebtedness: kids	13h_reasons for indebtedness: self-employment	13i_reasons for indebtedness: shopping addiction	13j_reasons for indebtedness: alcohol addiction	13k_reasons for indebtedness: drug addiction	13l_reasons for indebtedness: gambling addiction	13m_reasons for indebtedness: working poor	13n_reasons for indebtedness: high fixed costs	13o_reasons for indebtedness: leaving parental home	13p_reasons for indebtedness: retirement	13q_reasons for indebtedness: support of others	13r_reasons for indebtedness: indebtedness of others	13s_reasons for indebtedness: other	14a_reminders	14b_instalments	14c_summons	14d_attachments	14e_loss certificates
1	3	2	0	0	1	0	0	0	0	0	0	0	0	0	2	2	4000	1	4000	4333.33	5	3	4	2	3	0	0	1	0	1	0	0	0	0	0	0	0	0	0	0	0	0	1	0	1	1	1	0	1
2	2	1	1	0	0	0	0	0	0	0	0	0	0	0	2	2	4249	1	4249	4603.08	2	1	1	3	3	0	0	0	0	1	0	0	0	0	0	0	0	0	0	0	0	1	1	0	0	1	1	0	0
3	1	1	1	0	0	0	0	0	0	0	0	0	0	0	2	2	6000	1	7000	6583.33	3	2	5	1	2	1	0	0	0	0	0	0	1	0	0	0	0	1	1	0	0	0	0	0	1	0	1	1	0
4	4	2	1	0	0	0	0	0	0	0	0	0	0	0	2	2	5000	1	4860	5405	3	3	3	3	4	0	1	0	0	1	0	0	0	0	0	0	0	0	0	0	0	0	0	0	0	1	0	0	0
5	2	5	0	0	1	1	0	0	0	0	0	0	0	0	2	2	3200	2	0	3200	2	1	4	2	2	1	0	1	0	0	0	0	1	1	1	1	0	0	0	1	0	0	0	0	0	0	1	0	0
6	3	5	0	1	0	0	0	0	0	0	0	0	0	0	2	2	1800	2	0	1800	1	3	3	3	3	1	0	1	0	0	1	0	0	1	0	1	0	0	0	1	0	0	0	0	1	0	1	1	1
7	1	1	1	0	0	0	0	0	0	0	0	0	0	0	2	2	4549	1	5200	4982.33	3	1	4	2	2	0	1	0	0	0	0	0	0	0	0	0	0	0	0	0	0	0	0	0	0	1	0	0	0
8	1	1	0	1	0	0	0	0	0	0	0	0	0	0	2	2	3900	2	0	3900	2	2	4	1	2	0	0	0	0	0	0	0	0	1	0	0	1	0	0	0	0	0	0	0	0	1	0	0	0
9	1	1	0	0	0	0	0	0	0	0	1	0	0	0	2	2	5621	2	0	5621	3	2	4	3	2	0	0	1	0	0	0	0	0	0	0	0	0	0	0	0	0	0	0	0	0	0	0	1	0
10	2	4	1	0	0	0	0	0	0	0	0	0	0	0	2	2	7300	1	15000	8550	4	4	3	2	1	0	0	0	0	1	0	0	0	0	0	0	0	0	0	0	0	0	1	0	1	1	0	0	0
11	5	2	1	0	0	0	0	1	0	0	0	0	0	0	2	2	4000	1	4000	4333.33	5	4	8	2	3	0	0	1	0	0	0	0	0	0	0	0	0	0	0	0	0	0	0	0	0	0	0	0	1
12	3	2	1	0	0	0	0	0	0	0	0	0	0	0	2	2	10500	2	0	10500	6	3	7	2	2	1	0	0	0	1	0	0	0	0	0	0	0	0	0	0	0	0	1	0	1	1	1	1	0
13	1	1	0	0	1	0	0	0	0	0	0	0	0	0	2	2	4800	2	0	4800	3	3	4	2	3	1	0	1	0	1	0	0	0	1	0	0	0	0	1	0	0	0	1	0	1	1	0	0	0
14	3	2	1	0	0	0	0	0	0	0	0	0	0	0	2	2	8900	1	2500	9108.33	5	3	8	1	4	0	0	0	0	0	1	0	0	0	0	0	0	0	0	0	0	0	0	1	0	1	0	0	0
15	2	5	0	0	0	0	0	0	0	0	0	0	1	0	2	2	1150	2	0	1150	1	2	5	3	2	1	1	0	0	0	0	0	0	0	0	0	0	0	0	0	0	0	0	0	0	0	1	0	1
16	1	1	1	0	0	0	0	1	0	0	0	0	0	0	2	2	3600	1	3448	3887.33	2	3	4	2	3	0	0	0	0	1	0	1	0	0	0	0	0	1	0	0	0	0	1	0	1	1	1	0	0
17	2	5	0	0	0	1	0	1	0	0	0	0	0	0	2	2	2350	2	0	2350	1	3	6	3	4	0	0	1	0	0	0	0	0	0	0	0	0	0	0	1	0	0	0	1	1	0	1	1	1
18	2	3	1	0	0	0	0	0	0	0	0	0	0	0	2	2	5351	1	5351	5796.92	3	5	6	3	4	1	0	0	0	0	0	0	0	0	0	0	0	0	0	0	0	0	0	0	0	0	0	0	0
19	1	1	1	0	0	0	0	0	0	0	0	0	0	0	2	2	4200	1	4000	4533.33	2	5	5	3	2	1	0	0	0	0	1	0	0	0	0	0	0	0	0	0	0	0	0	0	0	0	0	1	1
20	6	2	0	1	0	0	0	0	0	1	0	0	0	0	2	2	920	2	0	920	3	3	3	3	4	0	0	1	0	0	0	1	1	0	0	0	0	0	0	0	0	0	0	0	1	1	1	1	1
21	3	2	1	0	0	0	0	0	0	0	0	0	0	0	2	2	8100	1	7600	8733.33	6	4	8	2	3	0	0	1	0	1	0	1	0	0	0	0	0	0	0	0	0	0	1	0	1	1	1	1	0
22	1	1	0	0	1	0	0	0	0	0	0	0	0	0	2	2	4000	2	0	4000	2	2	8	3	4	0	0	0	0	0	0	0	1	0	0	0	0	0	0	0	0	0	0	0	0	1	0	0	1
23	1	1	0	0	0	0	0	0	0	0	0	1	0	0	1	1	2800	2	0	2800	1	5	3	2	4	1	0	1	0	0	0	0	0	1	0	0	0	0	0	1	0	0	0	0	0	0	0	0	1
24	1	1	1	0	0	0	0	0	0	0	0	0	0	0	2	2	7000	1	7000	7583.33	4	4	8	3	4	0	1	0	0	0	0	0	1	0	0	0	0	0	0	0	0	0	0	0	0	0	0	1	0
25	2	5	0	0	0	1	0	0	0	0	0	0	0	0	2	1	0	2	0	0	3	2	8	3	4	0	0	0	0	0	0	0	0	0	0	1	1	0	0	0	0	0	0	0	1	0	1	0	1
26	3	5	0	0	0	1	0	0	0	0	0	0	0	0	2	2	0	2	0	0	5	3	7	3	4	0	0	0	0	0	0	1	0	0	0	0	0	0	0	0	0	0	0	1	1	1	0	0	1
27	1	1	1	0	0	0	0	0	0	0	0	0	0	0	2	2	4500	2	0	4500	2	3	3	2	2	1	0	0	0	0	0	0	0	0	0	0	0	0	0	0	0	0	1	0	0	1	0	0	1
28	4	2	0	1	0	0	0	0	0	0	1	1	0	0	2	2	1500	2	0	1500	3	3	8	3	3	1	0	1	0	0	0	0	0	0	0	0	0	1	0	0	0	0	1	0	0	0	0	0	1
29	2	3	0	0	0	1	0	0	0	0	0	0	0	0	2	2	3700	2	0	3700	4	3	4	2	3	1	0	0	0	1	0	0	0	0	0	0	0	0	0	0	0	0	1	0	0	1	0	0	1
30	3	4	1	0	0	0	0	0	0	0	0	0	0	0	2	2	6400	1	5700	6875	4	2	5	2	2	0	0	1	0	1	0	0	0	0	0	0	0	0	0	0	0	0	0	0	1	1	0	0	1
31	2	3	0	1	0	0	0	0	0	0	0	0	0	0	2	2	2900	2	0	2900	6	5	4	3	3	1	1	0	0	0	0	0	0	0	0	0	0	0	0	0	0	0	0	1	1	0	1	0	1
32	1	1	1	0	0	0	0	0	0	0	0	0	0	0	2	2	5370	1	5370	5817.5	3	5	5	2	3	0	0	0	0	0	0	0	0	0	0	1	0	0	0	0	0	0	0	0	0	1	1	0	1
33	2	3	0	0	0	1	0	0	0	0	0	0	0	0	1	1	3250	2	0	3250	2	5	1	2	1	1	1	0	0	0	0	0	0	0	0	0	0	0	0	0	0	0	0	0	0	0	0	1	1
34	4	2	1	0	0	0	0	0	0	0	0	0	0	0	2	2	8400	1	8100	9075	6	3	8	2	4	1	1	0	1	0	0	1	0	0	0	0	0	0	0	0	0	0	0	0	1	1	0	0	0
35	2	4	0	0	0	0	0	0	0	1	0	1	0	0	1	1	1500	2	0	1500	1	5	6	3	4	0	1	0	0	0	0	0	0	0	0	0	0	0	0	0	0	0	0	0	1	1	0	0	1
36	3	3	0	1	0	0	0	0	0	0	0	0	0	0	2	2	2000	2	0	2000	1	4	4	2	2	1	0	1	0	0	1	0	0	0	0	0	0	0	0	0	0	0	0	0	1	1	1	1	1
37	2	5	1	0	0	0	0	0	0	0	0	0	0	0	2	2	6200	1	6200	6716.67	4	3	5	1	1	1	0	1	0	0	0	0	0	0	0	0	1	0	0	0	0	0	1	0	1	0	1	1	0
38	1	1	0	0	0	0	0	0	0	0	0	1	0	0	1	1	5860	2	0	5860	3	1	2	2	2	0	1	0	0	0	0	0	0	0	0	0	0	0	0	0	0	0	0	0	0	1	0	0	0
39	1	1	0	0	0	0	0	0	0	0	1	0	0	0	2	2	5888	2	0	5888	3	4	5	1	2	0	0	1	0	0	0	0	0	0	0	0	0	0	0	0	0	0	0	0	1	1	0	0	0
40	1	1	1	0	0	0	0	0	0	0	0	0	0	0	2	2	6100	1	6100	6608.33	4	3	6	1	2	0	0	0	0	0	0	0	0	1	1	0	0	0	0	0	0	0	0	0	0	1	0	0	0
41	6	5	1	0	0	0	0	0	0	0	0	0	0	0	2	2	6757	1	6676	7313.33	4	1	6	2	3	1	1	1	0	0	0	0	0	0	0	0	0	0	0	0	0	0	0	0	1	0	1	1	0
42	1	1	0	0	0	0	0	0	0	0	0	1	0	0	1	1	2600	2	0	2600	1	3	3	3	2	0	0	1	1	0	0	0	0	0	0	0	0	0	0	0	0	0	1	0	999	999	999	999	999
43	2	4	0	1	0	0	0	0	0	0	0	1	0	0	1	1	1800	2	0	1800	1	3	6	3	3	1	1	0	0	1	0	0	0	0	0	0	0	0	0	0	0	1	0	0	0	0	0	1	0
44	1	1	0	0	0	0	0	0	0	0	1	0	0	0	2	2	1350	2	0	1350	1	5	1	3	4	0	0	0	0	0	0	0	0	0	0	0	0	0	0	0	0	1	0	0	0	0	0	0	1
45	1	1	1	0	0	0	0	0	0	0	0	0	0	0	2	2	5300	1	5000	5716.67	3	1	4	3	2	0	0	1	0	0	0	0	0	0	0	0	0	0	0	0	0	0	0	1	1	1	1	1	0
46	3	4	1	0	0	0	0	0	0	0	0	0	0	0	1	1	5323	1	0	5323	5	4	8	1	4	0	0	0	1	0	0	0	0	0	0	0	0	0	0	0	0	1	1	0	1	0	0	1	1
47	1	1	0	0	0	1	0	0	0	0	0	0	0	0	2	2	4700	2	0	4700	3	2	3	2	1	0	0	0	0	0	1	0	1	0	0	0	0	0	0	0	0	0	0	0	1	1	0	0	0
48	3	6	0	1	0	1	0	0	0	0	0	0	0	0	1	2	3500	2	0	3500	3	3	5	3	2	1	1	0	0	0	0	0	0	0	0	0	0	0	0	0	0	0	0	0	1	0	0	0	0
49	1	1	1	0	0	0	0	0	0	0	0	0	0	0	2	2	3666	2	0	3666	2	3	6	1	3	1	0	0	0	0	1	0	0	0	0	0	0	0	0	0	0	0	0	1	0	1	1	0	1
50	1	1	0	0	0	0	0	0	0	0	0	1	0	0	1	1	3200	2	0	3200	2	3	7	3	4	0	1	0	0	0	0	0	0	0	0	0	0	0	0	0	0	0	0	0	0	0	0	0	0
51	1	1	1	0	0	0	0	0	0	0	0	0	0	0	2	2	4800	1	1500	4925	3	5	5	1	2	1	0	0	0	1	0	0	0	0	0	1	0	0	0	0	0	0	0	1	0	1	0	0	1
52	2	5	1	0	0	0	0	1	0	0	0	0	0	0	2	2	3500	1	0	3500	2	4	4	2	3	1	0	1	0	0	1	0	0	0	1	1	0	1	1	0	0	0	0	1	1	0	1	1	1
53	2	4	0	0	1	0	0	0	0	0	0	0	0	0	2	2	4300	1	2300	4491.67	3	5	1	2	1	0	0	0	0	0	0	0	0	0	0	1	0	0	0	0	0	0	0	0	1	1	0	0	0
54	2	3	1	0	0	0	0	0	0	0	0	0	0	0	2	2	5300	1	1000	5383.33	5	4	3	2	1	0	0	1	0	0	1	1	0	0	1	1	0	0	0	0	0	0	0	1	0	1	0	0	1
55	1	1	1	0	0	0	0	0	0	0	0	0	0	0	2	2	3700	1	3700	4008.33	2	4	7	3	2	1	0	0	0	0	0	0	0	0	0	1	0	0	0	0	0	0	0	0	1	1	1	0	1
56	4	6	0	0	0	1	0	0	0	0	0	0	0	0	2	2	540	2	0	540	1	3	3	3	3	1	0	1	0	0	0	0	0	0	0	0	0	0	0	0	0	0	0	0	1	1	0	1	1
57	2	3	1	0	0	0	0	0	0	0	0	0	0	0	2	2	3500	1	3500	3791.67	2	4	8	1	3	0	0	1	0	0	1	0	1	0	0	0	0	0	0	0	0	0	1	0	1	0	1	0	1
58	4	2	1	0	0	0	0	0	0	0	0	0	0	0	2	2	5000	2	0	5000	4	4	6	2	3	0	0	0	0	1	0	0	0	0	0	0	0	0	0	0	0	0	1	0	1	0	0	0	1
59	4	2	1	0	0	0	0	0	0	0	0	0	0	0	2	2	3500	2	0	3500	4	1	1	1	2	0	0	0	0	0	0	0	0	0	0	0	0	0	0	0	0	0	1	1	1	0	0	0	0
60	2	3	0	0	1	0	0	0	0	0	0	0	0	0	2	2	7000	2	0	7000	5	5	8	1	2	0	0	0	0	0	0	0	0	0	0	0	0	0	0	0	0	0	0	1	0	0	0	0	1
61	1	1	0	0	1	0	0	0	0	0	0	0	0	0	2	2	3500	2	0	3500	3	1	8	3	2	0	0	0	0	0	0	0	0	0	0	0	0	0	0	0	0	0	0	1	0	0	0	0	1
62	3	6	0	0	0	1	0	0	0	0	0	0	0	0	1	1	4800	2	0	4800	999	4	5	2	3	1	0	0	0	1	1	0	0	0	0	0	0	0	0	0	0	0	0	0	0	1	0	0	0
63	1	1	0	0	0	0	0	0	0	0	0	1	0	0	1	1	15000	2	0	15000	6	3	5	3	1	0	1	0	0	0	0	0	0	0	0	0	0	0	0	0	0	0	0	0	1	1	0	0	0
64	1	1	1	0	0	0	0	0	0	0	0	0	0	0	2	2	4900	1	4900	5308.33	3	4	3	3	3	0	0	0	1	1	0	0	1	0	0	0	0	1	0	0	0	0	0	0	1	0	1	0	1
65	1	1	1	0	0	0	0	0	0	0	0	0	0	0	2	2	7400	1	7400	8016.67	4	1	3	3	3	0	0	0	0	1	0	0	0	0	0	0	0	0	0	0	0	0	0	0	0	0	0	0	1
66	1	1	0	0	1	0	0	0	0	0	0	0	0	0	2	2	4200	1	4200	4550	2	3	3	2	3	1	0	0	0	0	0	0	1	0	0	0	0	0	0	0	0	0	0	0	1	0	1	0	0
67	1	1	0	0	1	0	0	0	0	0	0	0	0	0	2	2	3588	1	3588	3887	2	2	7	3	3	1	0	0	0	0	0	0	0	0	0	0	0	0	0	0	0	0	1	0	0	0	0	0	1
68	2	3	1	0	0	0	0	0	0	0	0	0	0	0	2	2	6600	1	78004	13100.3	4	5	5	2	2	0	0	0	1	1	0	0	0	0	0	0	0	0	0	0	0	0	1	0	1	0	0	0	0
69	1	1	1	0	0	0	0	0	0	0	0	0	0	0	2	2	4650	2	0	4650	3	5	8	3	3	0	0	0	0	0	0	0	0	0	1	1	0	0	1	0	0	0	0	0	0	0	0	0	0
70	2	4	0	1	0	0	0	0	0	0	0	0	0	0	1	1	1480	2	0	1480	1	4	3	3	3	1	1	0	0	0	0	0	0	0	0	0	0	0	0	0	0	0	0	0	1	0	0	1	1
71	3	2	0	0	1	0	0	0	0	0	0	0	0	0	2	2	2550	1	0	2550	3	2	4	2	1	1	0	0	0	0	0	0	0	0	0	0	0	0	0	0	0	0	0	0	1	0	0	1	0
72	1	1	1	0	0	0	0	0	0	0	0	0	0	0	2	2	5500	2	0	5500	3	3	6	1	3	0	1	1	0	1	0	0	0	1	0	0	0	0	0	0	0	0	0	0	0	1	0	0	0
73	1	1	1	0	0	0	0	0	0	0	0	0	0	0	2	2	5200	1	0	5200	3	2	4	2	3	0	0	1	0	1	0	0	0	0	0	0	0	0	0	0	0	0	0	0	1	0	0	0	0
74	5	2	1	0	0	0	0	0	0	0	0	0	0	0	2	1	9000	1	5000	9416.67	5	4	5	2	3	0	1	1	0	0	0	0	0	0	0	0	0	0	1	0	0	0	0	0	1	1	0	0	0
75	1	1	1	0	0	0	0	0	0	0	0	0	0	0	1	1	5350	1	5350	5795.83	3	3	4	2	3	0	1	1	0	0	0	0	0	0	1	1	0	0	1	0	0	0	0	0	1	1	0	0	0
76	1	1	0	0	0	1	0	0	0	0	0	0	0	0	1	2	5227	2	0	5227	3	4	5	2	4	0	1	1	0	1	0	0	0	1	1	0	0	0	0	0	0	1	0	1	1	1	1	0	0
77	1	1	0	0	0	1	0	0	0	0	0	0	0	0	2	2	2660	2	0	2660	1	5	8	3	4	0	0	0	0	1	0	0	1	0	0	0	0	0	0	0	0	0	1	0	1	1	1	1	1
78	3	2	0	0	1	0	0	0	0	0	0	0	0	0	2	2	1800	1	4000	2133.33	4	3	4	3	2	1	1	0	0	0	0	0	0	0	0	0	0	0	0	0	0	0	0	0	1	1	0	0	0
79	2	3	0	0	0	0	0	0	0	0	1	0	0	0	2	2	6600	2	0	6600	4	2	5	2	999	999	999	999	999	999	999	999	999	999	999	999	999	999	999	999	999	999	999	999	1	1	1	0	0
80	1	1	1	0	0	0	0	0	0	0	0	0	0	0	2	2	4176	1	4176	4524	6	4	7	3	4	1	0	1	0	0	0	0	0	0	0	0	0	0	0	1	0	0	0	1	1	0	1	1	1
81	2	4	0	0	0	0	1	0	0	0	0	1	0	0	1	1	3000	2	0	3000	2	4	3	2	3	1	1	0	0	1	0	0	0	0	0	0	0	1	1	0	0	1	0	0	1	1	1	1	1
82	2	5	1	0	0	0	0	0	0	0	0	0	0	0	2	2	2800	2	0	2800	1	3	4	2	3	0	1	1	0	0	0	0	0	0	0	0	0	1	1	0	0	0	0	0	1	1	1	1	1
83	2	3	1	0	0	0	0	0	0	0	0	0	0	0	2	2	7081	2	0	7081	6	1	3	2	1	0	1	0	1	0	0	0	0	0	0	0	0	0	0	0	0	0	0	0	1	0	0	1	0
84	3	6	1	0	0	0	0	0	0	0	0	0	0	0	2	2	4600	2	0	4600	6	4	4	2	2	1	0	0	0	0	0	0	0	0	0	0	0	0	0	0	0	0	1	0	0	0	0	0	1
85	4	2	0	1	0	0	0	0	0	0	0	0	0	0	1	1	9097	1	3141	9358.75	6	2	7	3	3	1	1	1	0	1	0	1	0	0	0	0	0	0	0	0	0	0	0	0	1	1	1	0	0
86	5	5	0	0	0	0	0	0	0	0	0	0	0	1	1	1	0	2	0	0	999	5	8	2	1	1	1	0	0	0	0	0	0	0	0	0	0	0	0	0	0	0	0	0	1	0	1	0	1
87	1	1	1	0	0	0	0	0	0	0	0	0	0	0	2	2	4062	1	4000	4395.33	2	1	4	1	3	0	0	1	0	0	0	0	0	0	0	0	0	0	0	0	0	0	0	1	1	1	1	0	0
88	4	2	0	0	0	1	0	0	0	0	0	0	0	0	2	2	2400	2	0	2400	2	2	4	3	4	0	0	0	0	0	0	0	0	1	0	0	0	1	0	0	0	0	0	0	0	0	0	1	1
89	2	3	1	0	0	0	0	0	0	0	0	0	0	0	2	2	4682	1	4682	5072.17	3	1	2	2	2	0	1	0	0	0	0	0	0	0	0	0	0	0	0	0	0	1	1	0	1	1	1	0	0
90	999	5	0	0	0	0	0	1	0	0	0	0	0	0	2	2	1982	2	0	1982	4	4	5	3	3	1	0	1	0	1	0	0	0	0	0	0	0	0	0	0	0	0	0	1	0	0	1	0	1
91	6	2	0	0	0	0	0	0	0	1	0	0	0	0	2	2	698	2	0	698	4	4	8	3	4	0	0	0	0	1	0	0	0	0	0	0	0	0	0	0	0	0	0	0	999	999	999	999	999
92	3	2	1	0	0	0	0	0	0	0	0	0	0	0	2	2	4570	1	4500	4945	3	1	5	2	3	0	0	0	0	0	0	0	0	0	0	1	1	0	0	0	0	0	0	0	1	1	1	0	0
93	5	2	0	1	0	1	0	0	0	0	0	0	1	0	2	2	1000	1	500	1041.67	3	2	2	2	2	0	0	0	0	0	0	0	0	0	1	1	0	0	0	0	0	0	0	0	0	0	0	0	1
94	1	1	1	0	0	0	0	0	0	0	0	0	0	0	2	2	3044	1	3044	3297.67	2	1	3	3	4	0	0	0	0	0	0	0	0	0	0	0	0	0	0	0	0	0	1	0	999	999	999	999	999
95	1	1	0	0	0	0	0	0	0	0	1	0	0	0	2	2	4876	2	0	4876	3	3	1	1	1	0	0	0	0	0	0	0	0	0	0	0	0	0	0	0	1	0	0	0	0	1	0	0	0
96	4	4	0	0	1	0	0	0	0	0	0	0	0	0	2	2	8800	1	18000	10300	5	2	5	1	2	0	0	0	0	1	0	0	0	0	0	0	0	0	0	0	0	0	1	1	1	1	1	0	0
97	2	5	0	0	1	0	0	0	0	0	0	0	0	0	2	2	3200	2	0	3200	5	2	4	2	3	0	1	1	0	0	0	0	0	0	0	0	0	0	1	0	0	0	0	0	0	1	0	0	1
98	1	1	1	0	0	0	0	0	0	0	0	0	0	0	2	2	4650	1	4650	5037.5	3	5	8	2	4	1	0	0	0	0	1	0	0	0	0	0	0	0	0	0	0	0	0	0	0	0	1	1	1
99	2	5	1	0	0	0	0	0	0	0	0	0	0	0	2	2	4700	1	4700	5091.67	999	4	8	1	4	0	0	0	0	0	0	0	0	0	0	0	0	0	1	0	0	0	1	1	0	0	0	1	1
100	1	1	0	0	0	0	0	0	0	0	0	1	0	0	1	1	3400	2	0	3400	2	2	3	3	4	0	1	0	0	0	0	0	0	0	0	0	0	0	0	0	0	0	0	0	0	1	0	0	0
101	1	1	0	0	0	0	0	0	0	0	1	0	0	0	2	2	999	999	999	999	999	2	2	1	1	0	0	0	0	0	0	0	0	0	0	0	0	0	1	0	0	1	0	0	0	1	0	0	0
102	1	1	0	0	0	0	0	0	0	0	0	1	0	0	1	1	3788	2	0	3788	2	3	5	1	1	0	1	0	0	0	0	0	0	0	0	0	0	0	0	0	0	0	0	1	0	0	0	0	1
103	1	1	1	0	0	0	0	0	0	0	0	0	0	0	2	2	3400	1	5000	3816.67	2	3	2	3	1	0	0	1	0	0	0	0	0	1	0	0	0	0	0	0	0	0	0	0	1	1	1	0	0
104	1	1	0	0	1	0	0	0	0	0	0	0	0	0	2	1	4850	1	4000	5183.33	3	3	3	2	2	0	1	0	0	1	0	0	0	0	0	0	0	0	0	0	0	1	0	0	0	1	0	0	0
105	5	2	0	1	0	0	1	0	0	0	0	0	0	0	2	1	1500	2	0	1500	1	4	4	3	4	0	1	0	0	1	0	0	0	0	0	0	0	1	0	0	0	0	0	0	1	0	1	1	1
106	3	2	0	1	0	0	0	0	0	0	0	0	0	0	2	2	1500	2	0	1500	2	3	3	3	3	0	0	1	0	0	0	0	0	0	0	0	0	0	0	0	0	0	0	0	1	0	1	0	0
107	3	2	0	0	0	1	0	0	0	0	0	0	0	0	1	1	3900	2	0	3900	2	3	3	3	3	0	0	1	0	0	0	0	0	0	0	0	0	0	0	0	0	0	0	0	1	1	1	0	0
108	1	1	0	0	0	0	0	0	0	0	1	0	0	0	2	2	4400	2	0	4400	2	3	3	3	2	0	0	0	0	0	0	0	0	0	0	0	0	0	0	0	1	0	0	0	1	0	1	0	0
109	2	3	0	0	1	0	0	0	0	0	0	0	0	0	2	1	2000	1	2000	2166.67	4	5	8	2	3	1	1	1	0	0	0	0	0	0	1	0	0	0	0	0	0	0	0	0	0	0	1	0	1
110	3	2	1	0	0	0	0	0	0	0	0	0	0	0	2	2	5400	1	5400	5850	3	3	5	2	3	0	0	1	0	0	0	0	0	0	0	0	0	0	0	0	0	0	0	1	1	1	1	0	0
111	2	3	0	0	1	0	0	0	0	0	0	0	0	0	2	2	3500	1	3500	3791.67	6	2	5	1	3	0	0	0	0	0	1	0	0	0	0	0	0	0	0	0	0	1	0	0	0	1	0	0	0
112	5	2	0	0	1	0	0	0	0	0	0	0	0	0	2	2	2000	2	0	2000	6	5	8	3	4	0	0	0	0	0	1	0	0	0	0	0	0	1	1	0	0	1	0	0	1	1	0	0	0
113	4	2	1	0	0	0	0	0	0	0	0	0	0	0	2	2	7000	2	0	7000	6	3	5	3	3	1	0	1	0	0	0	0	0	0	0	0	0	0	0	0	0	0	0	0	0	1	1	0	0
114	2	5	1	0	0	0	0	0	0	0	0	0	0	0	2	2	5200	1	4700	5591.67	3	2	7	2	4	0	1	1	0	0	0	0	0	0	0	0	0	0	0	0	0	1	0	0	1	1	0	0	0
115	1	1	0	0	0	0	0	0	0	0	0	1	0	0	1	1	4100	2	0	4100	2	3	3	3	3	0	1	0	0	1	0	0	0	0	0	0	0	0	0	0	0	0	1	0	0	1	0	0	0
116	2	5	0	0	0	0	0	0	0	1	1	1	0	0	1	1	3650	2	0	3650	2	1	4	3	3	1	1	0	0	1	0	0	0	0	0	0	0	0	0	0	0	0	0	0	1	1	1	0	0
117	3	5	1	0	0	0	0	0	0	0	0	0	0	0	2	2	4100	1	4100	4441.67	999	2	8	1	4	0	0	0	0	0	0	0	0	0	0	0	0	0	0	0	0	0	1	0	0	0	0	1	0
118	1	1	1	0	0	0	0	0	0	0	0	0	0	0	2	2	6000	1	6000	6500	4	4	5	2	3	0	0	1	0	1	0	0	1	0	0	0	0	0	0	0	0	0	0	0	1	1	0	0	0
119	1	1	0	0	0	1	0	0	0	0	0	0	0	0	2	2	3150	2	0	3150	2	4	8	1	4	1	0	1	0	0	0	0	0	0	1	0	0	0	0	0	0	0	0	0	0	1	0	0	1
120	1	1	1	0	0	0	0	0	0	0	0	0	0	0	2	2	4200	1	7000	4783.33	3	5	3	2	2	0	0	0	0	1	0	0	0	0	0	0	0	1	0	0	0	0	1	0	0	0	0	1	0
121	3	2	0	0	1	0	0	0	0	0	0	0	0	0	2	2	5300	1	9000	6050	5	2	2	2	2	0	0	1	1	0	0	1	0	1	0	0	0	0	1	1	0	1	1	0	0	1	0	1	0
122	1	1	1	0	0	0	0	0	0	0	0	0	0	0	2	2	4900	1	4900	5308.33	3	4	7	2	3	0	0	0	0	1	0	0	0	0	0	0	0	0	1	0	0	0	0	0	0	0	1	0	1
123	3	6	1	0	0	0	0	0	0	0	0	0	0	0	2	2	4400	1	4400	4766.67	4	4	5	2	3	1	0	0	0	0	0	0	0	0	0	0	0	1	0	0	0	0	0	1	0	1	0	0	1
124	1	1	0	0	0	1	0	0	0	0	0	0	0	1	1	1	2400	2	0	2400	1	3	4	2	4	1	1	1	0	0	1	0	0	1	1	0	0	0	0	0	0	0	0	0	0	0	1	1	1
125	6	6	1	0	0	0	0	0	0	0	0	0	0	0	2	2	4340	1	4000	4673.33	6	2	3	2	1	0	0	1	0	0	0	0	0	1	0	0	0	0	0	1	0	0	0	0	1	1	1	1	0
126	2	3	0	0	1	0	0	0	0	0	0	0	0	0	2	2	3900	1	3900	4225	6	2	5	2	3	1	0	1	0	0	0	0	0	0	0	0	0	0	0	0	0	0	0	0	1	1	0	0	0
127	1	1	1	0	0	0	0	0	0	0	0	0	0	0	2	2	3416	1	0	3416	2	4	4	3	2	0	0	1	0	0	0	0	0	0	0	0	0	0	0	0	0	0	0	0	0	0	0	1	1
128	1	1	1	0	0	0	0	0	0	0	0	0	0	0	2	2	6200	1	6200	6716.67	4	4	7	2	2	1	0	1	0	1	0	0	0	0	0	1	0	0	0	0	0	0	0	0	0	0	1	0	0
129	2	6	1	0	0	0	0	0	0	0	0	0	0	0	2	2	2800	2	0	2800	1	3	4	3	3	0	0	0	0	1	0	0	0	0	0	0	0	1	0	0	0	0	1	0	1	1	1	0	0
130	1	1	1	0	0	0	0	0	0	0	0	0	0	0	2	2	3600	2	0	3600	2	1	3	3	3	1	0	0	0	1	0	0	0	0	0	0	0	0	0	0	0	0	0	0	1	1	1	0	1
131	2	5	0	0	0	1	0	0	0	0	1	1	0	0	1	2	3900	2	0	3900	99	3	4	3	4	1	1	0	0	0	0	0	0	0	1	1	0	0	0	0	0	1	0	1	1	0	1	1	1
132	1	1	0	0	0	1	0	0	0	0	0	0	1	0	2	2	2186	2	0	2186	1	1	1	3	2	1	0	1	0	0	0	0	0	0	0	0	0	0	0	0	0	0	0	1	1	0	0	0	0
133	2	5	1	0	0	0	0	0	0	0	0	0	0	0	2	2	5588	1	5588	6053.67	3	5	3	1	2	0	0	1	0	0	0	0	0	0	0	0	0	0	0	0	0	0	0	0	0	1	0	0	0
134	3	2	1	0	0	0	0	0	0	0	0	0	0	0	2	2	4250	1	2000	4416.67	2	4	5	3	4	1	0	1	0	1	0	0	0	0	0	0	0	0	0	0	0	0	1	1	0	0	1	1	1
135	3	4	0	0	1	0	0	0	0	0	0	0	0	0	2	2	3700	1	3700	4008.33	2	1	2	3	4	0	0	0	0	1	0	0	0	0	0	0	0	0	0	0	0	0	0	0	1	1	0	0	1
136	2	4	0	0	1	0	0	0	0	0	0	0	0	0	2	2	3400	2	0	3400	2	3	4	3	4	1	0	0	0	0	0	1	0	0	0	0	0	1	0	0	0	0	0	0	1	1	1	0	1
137	2	3	0	0	0	1	0	0	0	0	0	0	0	0	1	1	1500	2	0	1500	1	5	2	3	4	1	1	0	0	0	0	0	0	0	0	0	0	0	0	0	0	0	0	0	1	0	1	0	1
138	2	4	0	0	0	0	0	0	0	0	1	0	0	0	2	2	1984	2	0	1984	1	3	3	2	2	0	1	0	0	0	0	0	0	0	0	0	0	0	0	0	0	0	0	0	1	0	1	0	1
139	1	1	0	1	0	1	1	0	0	0	0	0	0	0	2	1	1099	2	0	1099	1	2	1	2	999	1	1	1	0	0	0	0	0	0	0	0	0	1	1	0	0	0	0	0	0	1	0	0	0
140	1	1	0	0	0	0	0	0	0	0	1	0	0	0	2	2	3500	2	0	3500	2	5	3	2	1	0	0	1	0	0	0	0	0	1	0	0	0	0	1	0	0	0	0	0	1	0	0	0	0
141	4	5	0	0	0	1	0	0	0	0	0	0	0	0	2	1	1800	2	0	1800	6	5	4	2	2	1	0	0	0	0	0	0	0	0	0	0	0	0	0	0	0	0	0	0	999	999	999	999	999
142	1	1	0	0	0	1	0	0	0	0	0	0	0	0	2	2	2000	2	0	2000	1	4	8	3	4	1	0	0	0	1	0	0	0	0	0	0	0	0	0	0	0	0	0	1	0	1	0	0	0
143	3	2	0	0	0	0	0	0	0	0	0	0	1	0	1	2	2189	2	0	2189	1	1	1	3	4	0	0	0	0	0	0	0	0	0	0	0	0	0	0	0	0	0	0	1	1	0	0	0	1
144	1	1	0	0	1	0	0	0	0	0	0	0	0	0	2	1	4500	2	0	4500	2	2	3	2	2	0	1	0	0	1	0	0	0	0	0	0	0	0	0	0	0	0	0	0	1	1	0	0	0
145	4	5	1	0	0	0	0	0	0	0	0	0	0	0	2	2	4500	2	0	4500	2	3	5	3	2	0	0	0	0	0	0	0	0	0	0	0	0	0	0	0	0	0	1	0	0	1	1	0	1
146	1	1	0	0	0	0	1	0	0	0	0	0	0	0	2	2	1185	2	0	1185	1	3	4	2	3	1	0	0	0	1	0	0	0	0	0	0	0	1	0	0	0	0	0	0	0	0	0	1	0
147	1	1	0	1	0	0	0	0	0	0	0	1	0	0	1	1	3050	2	0	3050	2	5	4	2	4	1	1	0	0	0	0	0	0	0	1	0	0	0	0	0	0	0	0	0	0	0	0	0	1
148	3	2	0	0	1	0	0	0	0	0	0	0	0	0	2	2	4998	1	4998	5414.5	3	5	8	3	4	0	0	1	0	0	0	0	0	0	0	0	0	0	1	0	0	0	1	1	1	0	1	0	1
149	1	1	1	0	0	0	0	0	0	0	0	0	0	0	2	2	4840	1	4840	5243.33	3	4	8	1	3	0	0	0	0	0	0	0	0	0	0	0	0	0	0	0	0	0	0	1	0	0	0	0	0
150	1	1	1	0	0	0	0	0	0	0	0	0	0	0	2	2	5500	1	5500	5958.33	3	1	5	1	2	0	0	0	0	1	0	0	0	0	0	0	0	0	0	0	0	0	1	0	0	1	0	0	0
151	1	1	0	0	0	0	0	0	0	0	0	0	1	0	2	2	960	2	0	960	1	5	7	3	4	0	0	1	0	0	0	0	0	0	0	0	0	0	0	0	0	0	0	1	1	1	1	0	1
152	5	2	0	0	1	0	0	0	0	0	0	0	0	0	2	2	2400	1	2400	2600	4	4	8	3	4	1	0	0	0	1	0	0	0	0	0	0	0	0	0	0	0	0	0	1	1	0	1	0	1
153	4	2	1	0	0	0	0	0	0	0	0	0	0	0	2	2	5000	1	0	5000	3	5	8	3	4	1	0	1	0	0	0	0	1	0	1	1	0	0	0	1	0	0	1	0	1	1	1	0	1
154	1	1	0	0	1	0	0	0	0	0	0	1	0	0	1	1	3000	1	2000	3166.67	2	4	4	3	3	1	0	1	0	0	1	0	0	0	0	0	0	0	0	0	0	0	1	0	0	0	0	0	1
155	1	1	0	0	1	0	0	0	0	0	0	0	0	0	2	1	3750	2	0	3750	2	4	8	2	4	1	1	0	0	0	0	0	0	0	0	0	0	1	0	0	0	0	0	1	0	1	1	0	0
156	2	3	0	0	0	1	0	0	0	0	0	0	0	0	2	2	4200	2	0	4200	3	5	8	2	3	1	0	1	0	0	1	0	0	0	0	0	0	0	0	1	0	0	1	0	0	0	0	0	0
157	4	2	0	0	1	1	0	0	0	0	0	0	0	0	2	2	1800	2	0	1800	3	1	2	2	3	1	0	0	0	0	0	0	0	0	0	0	0	0	0	0	0	0	0	0	1	1	0	0	0
158	3	2	0	1	0	0	0	0	0	1	0	0	0	0	2	2	1500	2	0	1500	3	3	4	3	4	0	0	1	1	0	0	0	0	0	0	0	0	1	1	1	0	0	0	0	1	1	1	0	0
159	3	2	1	0	0	0	0	0	0	0	0	0	0	0	2	2	10000	1	10000	10833.3	6	5	5	1	2	1	0	1	0	1	0	0	0	0	0	0	0	0	0	0	0	0	0	0	1	1	1	0	1
160	1	1	1	0	0	0	0	0	0	0	0	0	0	0	2	2	4400	2	0	4400	2	4	8	2	4	0	0	1	0	1	0	0	1	0	0	0	0	1	0	0	0	0	1	0	0	0	0	0	1
161	2	3	1	0	0	0	0	0	0	0	0	0	0	0	2	2	3800	1	200	3816.67	3	3	7	1	4	0	0	0	0	0	0	0	0	0	0	0	0	0	0	0	0	0	0	1	0	0	0	0	1
162	4	2	1	0	0	0	0	0	0	0	0	0	0	0	2	2	6900	2	0	6900	4	4	4	2	2	0	0	0	0	0	0	0	0	0	0	0	0	0	0	0	0	0	0	1	1	1	0	0	0
163	3	2	1	0	0	0	0	0	0	0	0	0	0	0	2	2	4800	1	4800	5200	5	3	7	1	2	0	0	0	0	0	0	0	0	0	0	0	0	0	0	0	0	0	0	1	999	999	999	999	999
164	1	2	1	0	0	0	0	0	0	0	0	0	0	0	2	2	4800	1	9600	5600	3	4	2	2	1	0	0	0	0	0	1	0	0	1	0	0	0	0	0	0	0	0	1	0	0	1	0	0	0
165	2	2	1	0	0	0	0	0	0	0	0	0	0	0	2	2	4000	1	2800	4233.33	3	1	4	2	2	0	0	1	0	0	0	0	0	0	0	0	0	0	1	0	0	0	0	0	1	1	1	1	0
166	2	6	1	0	0	0	0	0	0	0	0	0	0	0	2	2	4000	1	8000	4666.67	4	2	5	2	3	1	0	1	0	0	0	0	0	0	0	0	0	0	0	0	0	0	0	0	1	0	1	0	1
167	2	6	0	0	0	0	0	0	0	0	0	1	1	0	1	1	2700	2	0	2700	5	3	6	3	3	1	1	0	0	0	0	0	0	0	0	0	0	0	0	0	0	0	0	0	0	0	0	0	1
168	1	1	0	0	1	0	0	0	0	0	0	0	1	0	1	1	2800	2	0	2800	1	1	7	3	2	0	1	0	0	0	0	0	1	0	0	0	0	0	0	0	0	0	0	0	0	0	1	0	1
169	3	2	1	0	0	0	0	0	0	0	0	0	0	0	2	1	4400	1	4500	4775	4	4	8	2	4	0	0	0	0	0	0	0	1	0	0	0	0	0	0	0	0	0	0	0	0	0	0	0	1
170	1	1	0	0	0	0	0	0	0	0	1	0	0	0	2	2	3645	2	0	3645	2	2	2	3	4	0	0	0	0	0	0	0	0	0	0	0	0	0	0	0	0	0	0	1	0	0	1	0	0
171	4	6	0	0	0	0	0	0	0	0	0	0	1	0	2	2	6000	2	0	6000	4	1	1	3	3	0	0	0	0	0	0	0	0	1	0	0	0	0	0	0	0	0	0	0	1	1	1	0	0
172	4	2	1	0	0	0	0	0	0	0	0	0	0	0	2	2	5750	1	5750	6229.17	3	3	5	2	2	1	0	0	0	0	1	0	0	0	0	0	0	0	0	0	0	0	0	0	1	1	1	0	0
173	1	1	1	0	0	0	0	0	0	0	0	0	0	0	2	2	4500	1	4300	4858.33	3	2	4	1	2	1	0	0	0	0	0	0	0	0	0	1	0	0	1	0	0	0	1	0	0	1	0	0	1
174	3	4	1	0	0	0	1	0	0	0	0	0	0	0	1	2	5600	1	4000	5933.33	3	3	4	3	3	1	0	0	0	1	0	0	0	0	0	0	0	0	0	0	0	0	1	0	0	0	0	1	1
175	2	5	0	0	1	0	0	0	0	0	0	0	0	0	2	1	5445	1	5445	5898.75	6	3	3	2	2	1	1	1	0	0	0	0	0	0	0	1	0	0	0	0	0	0	0	0	0	1	1	0	0
176	4	6	0	0	0	0	0	0	0	0	0	0	0	1	1	1	2243	2	0	2243	3	3	7	3	3	0	1	0	0	0	0	0	0	0	0	0	0	0	0	0	0	0	0	0	0	0	1	1	0
177	2	5	0	0	0	0	0	0	0	0	0	0	1	0	1	1	1652	2	0	1652	999	4	4	3	3	0	1	0	0	0	0	0	0	0	0	0	0	0	0	0	0	0	0	0	0	1	0	0	0
178	1	5	1	0	0	0	0	0	0	0	0	0	0	0	2	2	2500	2	0	2500	999	5	8	1	4	0	0	0	0	1	0	0	0	0	0	0	0	1	1	0	0	0	0	1	1	1	1	1	1
179	1	1	1	0	0	0	0	0	0	0	0	0	0	0	2	2	4200	1	4200	4550	2	2	3	3	1	0	0	1	0	0	0	0	0	1	0	0	0	0	0	0	0	0	0	0	1	0	0	1	0
180	2	4	1	0	0	0	0	0	0	0	0	0	0	0	2	2	4100	1	2200	4283.33	2	1	3	3	4	0	0	0	0	1	0	0	0	0	0	0	0	0	0	0	0	0	1	0	0	0	1	0	0
181	3	2	0	0	0	1	0	0	0	0	0	0	0	0	2	2	0	2	0	0	5	2	4	3	2	1	1	0	0	0	0	0	0	0	0	0	0	0	0	0	0	0	0	0	1	1	0	0	0
182	1	1	1	0	0	0	0	0	0	0	0	0	0	0	2	2	3300	1	3100	3558.33	2	5	8	1	3	0	0	0	0	0	0	0	0	0	0	0	1	0	0	0	0	0	0	0	0	0	0	0	1
183	2	6	1	0	0	0	0	1	0	0	0	0	0	0	2	2	1206	1	1206	1306.5	3	3	7	3	4	0	0	1	0	0	0	1	0	0	0	0	0	0	0	1	0	1	0	0	0	0	1	1	1
184	2	3	1	0	0	0	0	0	1	0	0	0	0	0	2	2	4000	1	4000	4333.33	2	2	1	2	1	0	1	1	0	0	0	0	0	1	0	1	0	0	0	1	0	0	0	0	1	1	1	1	0
185	3	2	0	0	0	1	0	0	0	0	0	0	0	0	2	2	3250	2	0	3250	2	5	8	1	4	1	1	0	0	0	0	0	0	0	0	0	0	0	0	0	0	0	1	0	1	1	0	0	0
186	2	2	0	0	0	0	0	0	0	0	0	1	0	0	1	1	3200	2	0	3200	2	5	2	1	1	0	0	0	0	0	0	0	0	0	0	0	0	0	0	0	0	0	0	1	1	1	0	0	0
187	2	4	0	0	0	0	0	0	0	0	0	1	0	0	1	1	3850	2	0	3850	2	2	2	2	1	0	0	0	0	0	0	0	0	0	0	0	0	0	0	0	0	1	0	0	0	1	0	0	0
188	3	2	1	0	0	0	0	0	0	1	0	0	0	0	2	2	4000	2	0	4000	2	1	999	2	2	0	0	1	0	0	1	0	0	0	0	0	0	0	0	0	0	0	0	0	1	0	0	0	0
189	1	1	0	1	0	0	0	0	0	0	0	0	1	0	1	1	2800	2	0	2800	1	1	1	2	2	1	1	1	0	0	0	0	0	0	0	0	0	1	0	0	0	0	0	0	1	1	0	0	0
190	1	1	0	0	0	1	0	0	0	0	0	0	0	0	2	2	0	2	0	0	1	5	2	2	2	1	0	0	0	0	0	0	0	0	0	0	0	0	0	0	0	0	0	0	1	0	0	0	0
191	3	2	1	0	0	0	0	0	0	0	0	0	0	0	2	2	6000	2	0	6000	6	4	5	2	3	0	0	0	0	0	0	0	0	0	0	0	0	0	1	0	0	0	0	0	0	1	0	0	0
192	4	5	1	0	0	0	0	0	0	0	0	0	0	0	999	999	4600	1	4600	4983.33	999	1	3	1	2	0	1	1	0	1	0	0	0	1	0	0	0	0	0	1	0	1	0	0	0	1	0	0	0
193	1	1	1	0	0	0	0	0	0	0	0	0	0	0	999	2	4200	2	0	4200	2	5	999	1	2	0	0	0	0	0	0	0	0	0	0	0	0	0	0	0	0	0	0	1	0	0	0	1	0
194	1	1	0	0	0	0	0	0	0	0	0	0	0	1	2	2	1500	2	0	1500	1	1	3	3	999	1	0	1	0	0	0	0	0	0	0	0	0	1	0	0	0	0	0	0	0	0	1	0	0
195	2	3	1	0	0	0	0	0	0	0	0	0	0	0	2	2	6300	2	0	6300	4	1	4	3	3	0	1	0	0	0	0	0	0	0	0	0	0	0	1	0	0	0	0	0	1	1	1	0	0
196	2	3	0	0	0	0	0	1	0	0	0	0	0	0	2	2	0	2	0	0	4	1	4	2	3	0	1	0	0	0	0	0	0	0	0	0	0	0	1	0	0	0	0	0	1	1	0	0	0
197	2	3	1	0	0	0	0	0	0	0	0	0	0	0	2	2	5200	1	1000	5283.33	3	5	7	3	4	1	0	0	0	1	0	0	1	0	0	0	0	1	0	0	0	0	0	1	0	0	0	1	1
198	2	5	1	0	0	0	0	0	0	0	0	0	0	0	2	2	5000	1	4980	5415	6	2	4	2	1	0	1	0	0	1	0	0	1	0	0	0	0	0	0	0	0	0	0	0	0	1	0	0	0
199	4	2	0	0	0	1	0	0	0	0	0	0	0	0	1	1	3700	2	0	3700	3	1	3	3	2	0	1	0	0	0	0	0	0	0	0	0	0	1	0	0	0	0	0	0	1	1	0	0	0
200	4	2	0	0	1	0	0	0	0	0	0	0	0	0	2	2	2400	2	0	2400	3	1	4	3	1	0	1	0	0	0	0	0	0	0	0	0	0	0	0	0	0	0	0	0	0	1	0	0	0
201	2	3	1	0	0	0	0	0	0	0	0	0	0	0	2	2	5500	2	0	5500	3	4	6	1	1	1	0	0	0	0	1	0	0	0	0	0	0	0	0	0	0	1	0	0	0	0	0	1	1
202	3	2	1	0	0	0	0	0	0	0	0	0	0	0	2	2	7000	2	0	7000	6	4	6	1	3	1	1	1	0	0	0	0	0	0	0	0	0	0	1	0	0	0	0	0	0	1	0	0	0
203	1	1	0	0	0	1	0	0	0	0	0	0	0	0	1	1	3006	2	0	3006	2	1	2	3	4	1	1	0	0	1	0	0	0	0	0	0	0	0	0	0	0	0	1	0	0	1	0	0	0
204	5	2	1	0	0	0	0	0	0	0	0	0	0	0	2	2	7400	1	7400	8016.67	999	3	5	2	2	0	0	1	0	0	0	0	0	0	0	0	0	0	0	0	0	0	0	0	1	1	1	0	0
205	2	3	1	0	0	0	0	0	0	0	0	0	0	0	2	2	9500	1	19500	11125	6	5	8	2	3	0	0	0	0	0	0	0	0	0	0	0	1	0	0	0	0	0	0	0	1	1	1	0	0
206	2	5	0	0	0	0	0	1	0	0	0	0	0	0	2	2	1050	2	0	1050	2	1	1	2	1	0	0	1	0	0	0	0	0	0	0	0	0	0	0	1	0	0	1	0	1	1	0	0	0
207	4	4	0	1	0	0	0	0	0	0	0	0	0	1	1	2	4450	1	2000	4616.67	2	1	2	3	1	0	1	0	0	1	0	0	0	0	0	0	0	0	0	0	0	0	0	0	1	0	0	0	0
208	1	1	0	0	0	0	0	1	0	0	0	0	0	0	1	1	452	2	0	452	1	1	4	3	4	0	1	0	0	1	0	0	0	0	1	1	0	0	0	0	0	0	0	0	1	0	0	0	0
209	1	1	0	0	1	0	0	0	0	0	0	0	0	0	1	1	6500	1	6500	7041.67	4	3	8	3	4	0	0	0	0	1	0	0	0	0	0	0	0	0	0	0	0	0	0	0	1	1	1	1	0
210	1	1	0	0	0	0	0	0	0	0	0	1	0	0	1	1	3850	2	0	3850	2	1	4	2	2	1	1	1	0	0	0	0	0	0	0	0	0	0	0	0	0	0	0	0	1	1	1	1	0
211	4	2	0	0	1	0	0	0	0	0	0	0	0	0	2	2	4600	2	0	4600	4	5	6	2	3	0	0	1	0	0	0	0	0	0	0	0	0	1	0	0	0	0	0	0	1	0	1	1	1
212	4	4	0	0	1	0	0	0	0	0	0	0	0	0	2	2	5400	1	5400	5850	3	1	8	3	3	0	0	0	0	1	0	0	0	0	0	0	0	0	0	0	0	0	0	0	0	0	0	0	1
213	1	1	0	0	0	0	0	0	0	0	0	1	0	0	1	1	3600	2	0	3600	2	5	2	3	2	1	0	0	0	1	0	0	0	0	0	0	0	0	0	0	0	0	1	1	1	1	0	0	0
214	2	5	0	0	1	0	0	0	0	0	0	0	0	0	2	2	3000	2	0	3000	999	2	4	2	3	1	0	0	0	0	0	0	0	0	0	0	0	1	1	0	0	0	0	0	1	1	1	0	0
215	1	1	1	0	0	0	0	0	0	0	0	0	0	1	1	2	3750	1	3750	4062.5	3	1	3	3	3	0	1	1	0	0	0	0	0	0	0	0	0	1	1	0	0	0	0	0	0	1	0	0	0
216	1	4	0	1	0	0	0	0	0	0	0	1	0	0	1	1	4000	2	0	4000	2	5	2	3	3	0	0	0	0	1	0	0	0	0	0	0	0	0	0	0	0	0	1	0	1	0	1	1	0
217	1	1	0	0	0	0	0	1	0	0	0	0	0	0	2	1	3500	2	0	3500	2	2	3	3	2	0	0	0	0	0	0	0	0	0	0	0	0	0	0	0	0	0	1	0	0	0	1	0	1
218	4	2	1	0	1	0	0	0	0	0	0	0	0	0	2	2	2400	1	2400	2600	4	1	8	3	4	1	0	0	0	0	0	0	0	0	0	1	1	1	0	0	0	0	0	0	1	0	1	0	0
219	2	5	0	0	1	0	0	0	0	0	0	0	0	0	2	2	2800	2	0	2800	999	5	8	2	2	0	0	0	0	0	0	0	0	0	0	0	0	0	0	0	0	0	0	1	0	1	0	1	1
[truncated: 101 more columns]
